# Supplementary material for: Isotopic Analysis of Sporocarp Protein and Structural Material Improves Resolution of Fungal Carbon Sources
Source: Front Microbiol. 2016 Dec 26;7:1994. doi: 10.3389/fmicb.2016.01994 (PMC5183622; doi:10.3389/fmicb.2016.01994)
Supplement: Supplementary file 1 [file Data_Sheet_1.XLSX]

## Sheet: Bulk Tissue
Year	CO2	Fertilization	Genus	Species	Association	Fungal Type	extraction	Amount	15N	N%	13C	C%	C/N
2000	elevated	C	Lactarius	paradoxus	ectomycorrhizal	Hydrophilic	Bulk	2.417	5.125	3.46188	-41.0926	43.2368	12.4894
2000	ambient	C	Cortinarius	mucosus	ectomycorrhizal	Hydrophobic	Bulk	2.423	8.741	2.68463	-27.2111	38.0961	14.1905
2000	ambient	C	Cortinarius	mucosus	ectomycorrhizal	Hydrophobic	Bulk	2.423	8.562	2.63888	-27.3709	39.6772	15.0356
2000	elevated	C	Suillus	cothurnatus	ectomycorrhizal	Hydrophobic	Bulk	2.305	5.497	2.94738	-38.8201	40.7258	13.8176
2000	ambient	C	Suillus	hirtellus	ectomycorrhizal	Hydrophobic	Bulk	2.48	6.917	2.26473	-25.6455	41.3673	18.2659
2000	ambient	C	Suillus	hirtellus	ectomycorrhizal	Hydrophobic	Bulk	2.469	4.944	1.94236	-26.9519	41.9067	21.5752
2000	ambient	C	Suillus	hirtellus	ectomycorrhizal	Hydrophobic	Bulk	2.388	7.745	2.73362	-26.1312	42.2588	15.4589
2000	ambient	C	Gymnopilus	seperans	Saprotrophic	Wood d	Bulk	2.381	-1.702	3.50451	-25.6774	42.8749	12.2342
2001	elevated	C	Amanita	vaginata	ectomycorrhizal	Hydrophilic	Bulk	2.327	5.985	5.82476	-38.6736	44.823	7.69526
2001	elevated	C	Amanita	virosa	ectomycorrhizal	Hydrophilic	Bulk	2.397	5.99	6.76152	-37.9472	40.6688	6.01475
2001	elevated	C	Lactarius	indigo	ectomycorrhizal	Hydrophilic	Bulk	2.158	5.353	3.57068	-31.5226	43.809	12.2691
2001	ambient	C	Lactarius	rufus	ectomycorrhizal	Hydrophilic	Bulk	2.15	2.889	4.74674	-26.7897	42.7285	9.00164
2001	elevated	C	Lactarius	rufus	ectomycorrhizal	Hydrophilic	Bulk	2.38	2.523	4.55897	-40.3892	41.5815	9.12081
2001	elevated	C	Lactarius	rufus	ectomycorrhizal	Hydrophilic	Bulk	2.197	2.554	4.48076	-40.4074	41.0476	9.16085
2001	elevated	C	Lactarius	rufus	ectomycorrhizal	Hydrophilic	Bulk	2.158	2.524	4.43948	-40.4722	41.1909	9.27833
2001	ambient	C	Lactarius	scrobiculatus	ectomycorrhizal	Hydrophilic	Bulk	2.049	3.153	2.37818	-25.5733	43.2614	18.1909
2001	ambient	C	Lactarius	scrobiculatus	ectomycorrhizal	Hydrophilic	Bulk	2.376	2.026	2.49075	-25.8136	42.6146	17.1092
2001	ambient	C	Lactarius	scrobiculatus	ectomycorrhizal	Hydrophilic	Bulk	2.102	1.935	2.51285	-25.8198	41.6323	16.5678
2001	ambient	C	Lactarius	scrobiculatus	ectomycorrhizal	Hydrophilic	Bulk	2.513	6.827	2.25929	-26.1995	43.1715	19.1084
2001	elevated	C	Lactarius	scrobiculatus	ectomycorrhizal	Hydrophilic	Bulk	2.374	2.121	1.88597	-37.3943	42.0743	22.3091
2001	elevated	C	Lactarius	scrobiculatus	ectomycorrhizal	Hydrophilic	Bulk	2.12	2.122	1.82655	-37.5406	41.1005	22.5017
2001	elevated	C	Lactarius	scrobiculatus	ectomycorrhizal	Hydrophilic	Bulk	2.414	1.827	2.3332	-39.2655	42.6464	18.2781
2001	elevated	C	Russula	sp	ectomycorrhizal	Hydrophilic	Bulk	2.414	4.995	3.78125	-39.201	43.1555	11.413
2001	elevated	C	Russula	sp	ectomycorrhizal	Hydrophilic	Bulk	2.45	8.44	4.74235	-37.4528	42.4484	8.95094
2001	ambient	C	Gymnopilus	seperans	Saprotrophic	Wood d	Bulk	2.367	-1.997	3.86032	-24.3537	42.4452	10.9952
2001	ambient	C	Gymnopilus	seperans	Saprotrophic	Wood d	Bulk	2.195	-1.842	3.7882	-24.3966	43.2437	11.4154
2002	ambient	C	Amanita	citrina	ectomycorrhizal	Hydrophilic	Bulk	2.167	1.759	5.40957	-26.8823	43.4038	8.02352
2002	ambient	C	Amanita	sp	ectomycorrhizal	Hydrophilic	Bulk	2.325	4.082	6.1804	-25.2365	41.5478	6.7225
2002	ambient	C	Russula	sp	ectomycorrhizal	Hydrophilic	Bulk	2.445	0.302	3.01933	-28.1761	42.4638	14.064
2002	ambient	C	Russula	sp	ectomycorrhizal	Hydrophilic	Bulk	2.24	0.273	3.04336	-28.205	42.0554	13.8187
2002	ambient	C	Russula	sp	ectomycorrhizal	Hydrophilic	Bulk	2.424	0.017	2.99757	-28.431	41.8055	13.9464
2002	ambient	C	Russula	sp	ectomycorrhizal	Hydrophilic	Bulk	2.362	2.688	3.60975	-28.0165	43.9428	12.1733
2002	elevated	C	Russula	sp	ectomycorrhizal	Hydrophilic	Bulk	2.454	1.262	3.28022	-41.3823	44.0046	13.4151
2002	ambient	C	Cortinarius	sp	ectomycorrhizal	Hydrophobic	Bulk	2.336	10.293	4.471	-23.5811	43.9771	9.83608
2002	elevated	C	Cortinarius	sp	ectomycorrhizal	Hydrophobic	Bulk	2.104	3.129	3.10065	-32.1439	44.9076	14.4833
2002	elevated	C	Cortinarius	sp	ectomycorrhizal	Hydrophobic	Bulk	2.376	7.91	3.2516	-38.8912	35.6165	10.9535
2002	elevated	C	Cortinarius	sp	ectomycorrhizal	Hydrophobic	Bulk	1.975	7.704	3.06431	-39.0367	37.6242	12.2782
2002	elevated	C	Cortinarius	sp	ectomycorrhizal	Hydrophobic	Bulk	2.497	3.084	2.64528	-38.4539	38.9605	14.7283
2002	ambient	C	Cortinarius	trivialis	ectomycorrhizal	Hydrophobic	Bulk	2.471	11.542	4.45047	-26.2604	41.212	9.26015
2002	elevated	C	Suillus	pseudobrevipes	ectomycorrhizal	Hydrophobic	Bulk	2.235	13.974	3.66826	-40.5795	41.7282	11.3755
2002	elevated	C	Suillus	pseudobrevipes	ectomycorrhizal	Hydrophobic	Bulk	2.36	11.066	3.99647	-37.8672	39.0896	9.78103
2002	elevated	C	Gymnopilus	seperans	Saprotrophic	Wood d	Bulk	2.493	-0.518	3.31687	-25.3836	40.1269	12.0978
2002	elevated	C	Gymnopilus	seperans	Saprotrophic	Wood d	Bulk	2.364	6.543	3.60865	-33.5932	40.2635	11.1575
2002	ambient	C	Gymnopus	fuscopurpureus	Saprotrophic	Wood d	Bulk	2.668	-4.424	2.47231	-24.5624	39.2111	15.8601
2004	ambient	C	Amanita	citrina	ectomycorrhizal	Hydrophilic	Bulk	3.498	27.484	4.122	-26.3891	40.9578	9.936
2004	ambient	C	Amanita	citrina	ectomycorrhizal	Hydrophilic	Bulk	3.503	80.6789	4.27433	-27.0225	37.7814	8.839
2004	ambient	C	Amanita	citrina	ectomycorrhizal	Hydrophilic	Bulk	3.503	96.4592	3.67427	-27.8721	43.7436	11.905
2004	ambient	C	Amanita	citrina	ectomycorrhizal	Hydrophilic	Bulk	3.5	35.6841	4.92706	-28.5278	49.597	10.066
2004	ambient	C	Amanita	citrina	ectomycorrhizal	Hydrophilic	Bulk	3.502	66.5069	4.91528	-28.1339	47.189	9.6
2004	ambient	C	Amanita	citrina	ectomycorrhizal	Hydrophilic	Bulk	3.5	74.5151	4.97355	-26.9329	46.6978	9.389
2004	elevated	C	Amanita	citrina	ectomycorrhizal	Hydrophilic	Bulk	3.497	38.1147	3.6508	-38.4824	44.5867	12.213
2004	elevated	C	Amanita	citrina	ectomycorrhizal	Hydrophilic	Bulk	3.502	91.3948	3.98927	-40.7269	39.2467	9.838
2004	elevated	C	Amanita	citrina	ectomycorrhizal	Hydrophilic	Bulk	3.502	83.6325	4.6958	-39.5688	48.0487	10.232
2004	elevated	C	Amanita	citrina	ectomycorrhizal	Hydrophilic	Bulk	3.503	39.8137	3.83101	-44.2523	45.6029	11.904
2004	elevated	C	Amanita	muscaria	ectomycorrhizal	Hydrophilic	Bulk	3.495	34.5577	3.19807	-43.1477	49.5814	15.504
2004	ambient	C	Inocybe	geophylla var. geophylla	ectomycorrhizal	Hydrophilic	Bulk	3.503	41.7071	3.24487	-26.3458	41.4224	12.766
2004	ambient	C	Inocybe	geophylla var. geophylla	ectomycorrhizal	Hydrophilic	Bulk	3.495	21.2154	5.56046	-26.3641	48.0916	8.649
2004	ambient	C	Inocybe	geophylla var. geophylla	ectomycorrhizal	Hydrophilic	Bulk	3.498	24.9364	3.79061	-26.3121	46.0384	12.145
2004	ambient	C	Inocybe	geophylla var. geophylla	ectomycorrhizal	Hydrophilic	Bulk	3.498	24.0658	4.68697	-26.3957	37.8629	8.078
2004	ambient	C	Inocybe	geophylla var. geophylla	ectomycorrhizal	Hydrophilic	Bulk	3.496	24.7443	4.9262	-25.9488	44.6209	9.058
2004	elevated	C	Inocybe	geophylla var. geophylla	ectomycorrhizal	Hydrophilic	Bulk	3.505	29.3853	4.45103	-36.4994	42.7691	9.609
2004	elevated	C	Inocybe	geophylla var. geophylla	ectomycorrhizal	Hydrophilic	Bulk	3.495	23.6626	4.43311	-35.5723	43.2239	9.75
2004	elevated	C	Inocybe	geophylla var. geophylla	ectomycorrhizal	Hydrophilic	Bulk	3.498	48.536	3.80224	-41.4334	40.7149	10.708
2004	ambient	C	Laccaria	bicolor	ectomycorrhizal	Hydrophilic	Bulk	3.498	39.8245	3.79747	-27.2284	46.0369	12.123
2004	ambient	C	Laccaria	bicolor	ectomycorrhizal	Hydrophilic	Bulk	3.501	24.5369	4.23606	-26.7237	42.2152	9.966
2004	ambient	C	Laccaria	bicolor	ectomycorrhizal	Hydrophilic	Bulk	3.5	15.4202	3.81977	-27.3016	46.4118	12.15
2004	elevated	C	Laccaria	bicolor	ectomycorrhizal	Hydrophilic	Bulk	3.499	7.23178	5.03001	-39.4859	45.8885	9.123
2004	ambient	C	Lactarius	chrysorheus	ectomycorrhizal	Hydrophilic	Bulk	3.499	147.761	3.13932	-26.4896	44.13	14.057
2004	ambient	C	Lactarius	chrysorheus	ectomycorrhizal	Hydrophilic	Bulk	3.497	148.555	2.67918	-26.7466	44.6486	16.665
2004	elevated	C	Lactarius	volemus	ectomycorrhizal	Hydrophilic	Bulk	3.5	159.474	3.99439	-38.3822	44.5723	11.159
2004	elevated	C	Lactarius	volemus	ectomycorrhizal	Hydrophilic	Bulk	3.495	98.6744	4.20613	-40.1724	44.9882	10.696
2004	elevated	C	Lactarius	volemus	ectomycorrhizal	Hydrophilic	Bulk	3.5	108.527	4.99852	-42.0101	49.79	9.961
2004	elevated	C	Lactarius	volemus	ectomycorrhizal	Hydrophilic	Bulk	3.499	98.6734	6.37065	-41.0191	50.5428	7.934
2004	elevated	C	Lactarius	volemus	ectomycorrhizal	Hydrophilic	Bulk	3.504	58.7773	4.47513	-45.0155	45.0645	10.07
2004	elevated	C	Lactarius	volemus	ectomycorrhizal	Hydrophilic	Bulk	3.502	97.3908	4.28328	-37.1202	45.6168	10.65
2004	ambient	C	Russula	sp.A (exalbicans)	ectomycorrhizal	Hydrophilic	Bulk	3.503	120.647	2.73205	-28.2638	43.6903	15.992
2004	ambient	C	Russula	sp.A (exalbicans)	ectomycorrhizal	Hydrophilic	Bulk	3.501	87.0449	3.43704	-27.0926	44.6113	12.98
2004	ambient	C	Russula	sp.A (exalbicans)	ectomycorrhizal	Hydrophilic	Bulk	3.497	159.788	3.69575	-26.7799	44.585	12.064
2004	ambient	C	Russula	sp.A (exalbicans)	ectomycorrhizal	Hydrophilic	Bulk	3.495	107.234	2.89516	-27.7901	45.3073	15.649
2004	ambient	C	Russula	sp.A (exalbicans)	ectomycorrhizal	Hydrophilic	Bulk	3.497	107.588	2.71531	-26.3183	45.2891	16.679
2004	ambient	C	Russula	sp.A (exalbicans)	ectomycorrhizal	Hydrophilic	Bulk	3.5	72.2232	3.95193	-28.2147	46.3216	11.721
2004	ambient	C	Russula	sp.A (exalbicans)	ectomycorrhizal	Hydrophilic	Bulk	3.498	59.3348	3.92083	-27.5972	51.5052	13.136
2004	ambient	C	Russula	sp.A (exalbicans)	ectomycorrhizal	Hydrophilic	Bulk	3.502	101.292	4.29583	-28.3091	48.1813	11.216
2004	ambient	C	Russula	sp.A (exalbicans)	ectomycorrhizal	Hydrophilic	Bulk	3.497	67.9033	4.37699	-28.3386	49.8192	11.382
2004	elevated	C	Russula	sp.A (exalbicans)	ectomycorrhizal	Hydrophilic	Bulk	3.501	50.6171	3.25925	-38.401	45.8007	14.053
2004	elevated	C	Russula	sp.A (exalbicans)	ectomycorrhizal	Hydrophilic	Bulk	3.497	131.541	3.23166	-40.9634	46.5328	14.399
2004	elevated	C	Russula	sp.A (exalbicans)	ectomycorrhizal	Hydrophilic	Bulk	3.503	111.672	3.3687	-40.8496	45.4586	13.494
2004	elevated	C	Russula	sp.A (exalbicans)	ectomycorrhizal	Hydrophilic	Bulk	3.499	192.264	2.68974	-40.2198	45.8578	17.049
2004	elevated	C	Russula	sp.A (exalbicans)	ectomycorrhizal	Hydrophilic	Bulk	3.495	80.2026	3.47942	-39.6036	42.4965	12.214
2004	elevated	C	Russula	sp.A (exalbicans)	ectomycorrhizal	Hydrophilic	Bulk	3.495	66.9994	3.69956	-38.6114	46.8721	12.67
2004	elevated	C	Russula	sp.A (exalbicans)	ectomycorrhizal	Hydrophilic	Bulk	3.498	77.8241	2.48396	-38.9754	36.7015	14.775
2004	elevated	C	Russula	sp.A (exalbicans)	ectomycorrhizal	Hydrophilic	Bulk	3.505	115.315	5.1698	-39.2923	53.7313	10.393
2004	elevated	C	Russula	sp.A (exalbicans)	ectomycorrhizal	Hydrophilic	Bulk	3.5	109.012	3.94271	-40.3903	47.8128	12.127
2004	ambient	C	Russula	sp.B (persicena)	ectomycorrhizal	Hydrophilic	Bulk	3.504	105.528	3.64042	-26.9958	45.4794	12.493
2004	ambient	C	Russula	sp.B (persicena)	ectomycorrhizal	Hydrophilic	Bulk	3.498	119.155	2.8731	-28.6043	43.6851	15.205
2004	elevated	C	Russula	sp.B (persicena)	ectomycorrhizal	Hydrophilic	Bulk	3.498	105.065	3.05122	-41.6466	44.4016	14.552
2004	elevated	C	Russula	sp.B (persicena)	ectomycorrhizal	Hydrophilic	Bulk	3.5	70.8997	2.80889	-41.9939	43.6005	15.522
2004	elevated	C	Russula	sp.B (persicena)	ectomycorrhizal	Hydrophilic	Bulk	3.505	178.42	3.42205	-40.5346	45.5103	13.299
2004	elevated	C	Russula	sp.B (persicena)	ectomycorrhizal	Hydrophilic	Bulk	3.5	117.509	3.19426	-41.3432	43.7289	13.69
2004	elevated	C	Russula	sp.B (persicena)	ectomycorrhizal	Hydrophilic	Bulk	3.505	84.347	4.08545	-40.1484	47.232	11.561
2004	elevated	C	Russula	sp.B (persicena)	ectomycorrhizal	Hydrophilic	Bulk	3.502	54.0266	3.61821	-40.827	47.223	13.051
2004	ambient	C	Cortinarius	argentatus	ectomycorrhizal	Hydrophobic	Bulk	3.504	50.8973	6.34586	-26.7051	45.7542	7.21
2004	ambient	C	Cortinarius	argentatus	ectomycorrhizal	Hydrophobic	Bulk	3.504	43.3468	6.40175	-26.4748	45.7623	7.148
2004	elevated	C	Cortinarius	argentatus	ectomycorrhizal	Hydrophobic	Bulk	3.499	92.3782	5.85439	-39.3197	43.9745	7.511
2004	elevated	C	Cortinarius	argentatus	ectomycorrhizal	Hydrophobic	Bulk	3.505	83.2784	4.62626	-39.9284	42.2577	9.134
2004	elevated	C	Cortinarius	argentatus	ectomycorrhizal	Hydrophobic	Bulk	3.496	20.0167	4.37943	-40.2129	41.4863	9.473
2004	elevated	C	Cortinarius	argentatus	ectomycorrhizal	Hydrophobic	Bulk	3.5	55.6939	4.15018	-38.0059	44.1757	10.644
2004	elevated	C	Cortinarius	argentatus	ectomycorrhizal	Hydrophobic	Bulk	3.499	81.1767	4.35958	-39.2585	42.7427	9.804
2004	elevated	C	Cortinarius	argentatus	ectomycorrhizal	Hydrophobic	Bulk	3.499	57.418	4.65103	-34.4178	44.2564	9.515
2004	elevated	C	Cortinarius	argentatus	ectomycorrhizal	Hydrophobic	Bulk	3.5	51.2113	5.72919	-38.1291	48.0195	8.382
2004	elevated	C	Cortinarius	argentatus	ectomycorrhizal	Hydrophobic	Bulk	3.503	44.9957	5.18731	-37.4863	46.026	8.873
2004	elevated	C	Cortinarius	argentatus	ectomycorrhizal	Hydrophobic	Bulk	3.502	58.084	6.91101	-38.2303	47.7068	6.903
2004	elevated	C	Cortinarius	hinnuleus	ectomycorrhizal	Hydrophobic	Bulk	3.496	65.7309	3.55793	-39.0161	44.3456	12.464
2004	elevated	C	Cortinarius	sp.	ectomycorrhizal	Hydrophobic	Bulk	3.503	86.0477	4.78102	-39.27	40.2435	8.417
2004	ambient	C	Cortinarius	trivialis	ectomycorrhizal	Hydrophobic	Bulk	3.501	34.4146	2.81721	-26.6804	44.5592	15.817
2004	ambient	C	Sistotrema	confluens	ectomycorrhizal	Hydrophobic	Bulk	3.5	54.8003	2.58025	-27.3414	48.1081	18.645
2004	ambient	C	Sistotrema	confluens	ectomycorrhizal	Hydrophobic	Bulk	3.495	30.6183	2.73739	-27.5991	51.9497	18.978
2004	elevated	C	Sistotrema	confluens	ectomycorrhizal	Hydrophobic	Bulk	3.496	27.1424	2.66963	-39.4745	47.9815	17.973
2004	elevated	C	Sistotrema	confluens	ectomycorrhizal	Hydrophobic	Bulk	3.503	25.6599	2.61864	-40.1058	40.9945	15.655
2004	elevated	C	Suillus	cothurnatus	ectomycorrhizal	Hydrophobic	Bulk	3.504	95.4613	3.40672	-37.966	42.823	12.57
2004	ambient	C	Suillus	hirtellus	ectomycorrhizal	Hydrophobic	Bulk	3.504	90.5108	2.72332	-27.9441	44.9118	16.492
2004	elevated	C	Suillus	psuedobrevipes	ectomycorrhizal	Hydrophobic	Bulk	3.501	34.3006	3.91642	-39.6181	48.0397	12.266
2004	ambient	C	Gymnopolis	seperans	Saprotrophic	Wood d	Bulk	3.505	28.3568	3.02938	-25.4947	47.8227	15.786
2004	ambient	C	Gymnopolis	seperans	Saprotrophic	Wood d	Bulk	3.503	40.1371	3.37713	-24.5017	46.7234	13.835
2004	ambient	C	Gymnopolis	seperans	Saprotrophic	Wood d	Bulk	3.501	116.586	3.45802	-24.4485	47.7205	13.8
2004	ambient	C	Gymnopolis	seperans	Saprotrophic	Wood d	Bulk	3.499	82.3584	3.11171	-27.5832	44.8933	14.427
2004	ambient	C	Gymnopolis	seperans	Saprotrophic	Wood d	Bulk	3.495	151.387	3.28122	-24.7678	49.2336	15.005
2004	ambient	C	Gymnopolis	seperans	Saprotrophic	Wood d	Bulk	3.496	92.2083	3.78725	-25.1084	47.8004	12.621
2004	ambient	C	Gymnopolis	seperans	Saprotrophic	Wood d	Bulk	3.504	47.2092	2.74283	-25.8144	39.337	14.342
2004	ambient	C	Gymnopolis	seperans	Saprotrophic	Wood d	Bulk	3.503	23.2735	3.67936	-25.3637	47.7249	12.971
2004	ambient	C	Gymnopolis	seperans	Saprotrophic	Wood d	Bulk	3.5	85.8395	2.70609	-25.4664	39.295	14.521
2004	ambient	C	Gymnopolis	seperans	Saprotrophic	Wood d	Bulk	3.502	121.949	2.60581	-23.6712	46.6745	17.912
2004	ambient	C	Gymnopolis	seperans	Saprotrophic	Wood d	Bulk	3.502	71.1925	2.41035	-25.7378	47.3441	19.642
2004	elevated	C	Gymnopolis	seperans	Saprotrophic	Wood d	Bulk	3.502	136.185	2.06255	-24.9471	44.441	21.547
2004	elevated	C	Gymnopolis	seperans	Saprotrophic	Wood d	Bulk	3.495	67.3103	3.25754	-30.9109	47.8835	14.699
2004	elevated	C	Gymnopolis	seperans	Saprotrophic	Wood d	Bulk	3.498	62.3416	2.63445	-26.5785	46.2458	17.554
2004	elevated	C	Gymnopolis	seperans	Saprotrophic	Wood d	Bulk	3.505	172.308	3.29149	-32.1361	47.0183	14.285
2004	elevated	C	Gymnopolis	seperans	Saprotrophic	Wood d	Bulk	3.503	143.747	3.28364	-30.8139	46.0279	14.017
2004	elevated	C	Gymnopolis	seperans	Saprotrophic	Wood d	Bulk	3.505	66.0356	4.16539	-30.9288	49.0493	11.775
2004	elevated	C	Gymnopolis	seperans	Saprotrophic	Wood d	Bulk	3.498	198.171	2.78524	-26.7585	47.506	17.056
2004	elevated	C	Gymnopolis	seperans	Saprotrophic	Wood d	Bulk	3.505	109.164	3.15161	-31.597	48.3193	15.332
2004	ambient	C	Mycena	clavicularis	Saprotrophic	Litter d	Bulk	3.503	114.157	4.46622	-23.1839	42.9947	9.627
2004	ambient	C	Mycena	clavicularis	Saprotrophic	Litter d	Bulk	3.504	95.2842	5.65432	-24.948	43.0822	7.619
2004	elevated	C	Mycena	clavicularis	Saprotrophic	Litter d	Bulk	3.503	155.862	5.81496	-34.1722	43.6849	7.512
2004	elevated	C	Mycena	clavicularis	Saprotrophic	Litter d	Bulk	3.502	110.97	5.42464	-33.6765	44.6117	8.224
2004	elevated	C	Mycena	lilicifolia	Saprotrophic	Litter d	Bulk	3.497	135.332	4.29794	-31.9313	44.2556	10.297
2004	ambient	C	Mycena	pura	Saprotrophic	Litter d	Bulk	3.502	68.6601	5.79796	-24.0299	42.8685	7.394
2004	ambient	C	Mycena	pura	Saprotrophic	Litter d	Bulk	3.505	15.4642	5.95512	-23.8588	44.1329	7.411
2004	ambient	C	Mycena	pura	Saprotrophic	Litter d	Bulk	3.501	76.8942	7.73295	-22.7654	41.3745	5.35
2004	ambient	C	Mycena	pura	Saprotrophic	Litter d	Bulk	3.495	92.1877	6.28578	-24.034	46.1276	7.338
2004	ambient	C	Mycena	pura	Saprotrophic	Litter d	Bulk	3.503	99.0639	7.2344	-23.6724	45.0935	6.233
2004	ambient	C	Mycena	pura	Saprotrophic	Litter d	Bulk	3.503	190.135	5.4281	-23.9444	39.7503	7.323
2004	ambient	C	Mycena	pura	Saprotrophic	Litter d	Bulk	3.505	123.89	7.24591	-24.1458	45.3928	6.265
2004	ambient	C	Mycena	pura	Saprotrophic	Litter d	Bulk	3.501	19.3939	7.06374	-23.6128	47.733	6.757
2004	ambient	C	Mycena	pura	Saprotrophic	Litter d	Bulk	3.499	32.838	6.49503	-25.0173	47.2507	7.275
2004	ambient	C	Mycena	pura	Saprotrophic	Litter d	Bulk	3.503	81.4263	5.90248	-24.5874	47.7816	8.095
2004	ambient	C	Mycena	pura	Saprotrophic	Litter d	Bulk	3.498	135.491	5.62985	-24.3806	39.6184	7.037
2004	ambient	C	Mycena	pura	Saprotrophic	Litter d	Bulk	3.495	70.9103	6.45372	-24.2996	45.4397	7.041
2004	ambient	C	Mycena	pura	Saprotrophic	Litter d	Bulk	3.503	48.894	8.11213	-21.9825	43.3915	5.349
2004	ambient	C	Mycena	pura	Saprotrophic	Litter d	Bulk	3.505	86.4353	7.32632	-24.6875	45.3233	6.186
2004	ambient	C	Mycena	pura	Saprotrophic	Litter d	Bulk	3.496	103.686	3.63082	-41.9624	47.2905	13.025
2004	elevated	C	Mycena	pura	Saprotrophic	Litter d	Bulk	3.496	93.2642	5.49495	-28.6048	42.2658	7.692
2004	elevated	C	Mycena	pura	Saprotrophic	Litter d	Bulk	3.5	119.24	6.25242	-31.3969	49.7033	7.949
2004	elevated	C	Mycena	pura	Saprotrophic	Litter d	Bulk	3.501	129.632	6.56443	-33.8954	50.3371	7.668
2004	elevated	C	Mycena	pura	Saprotrophic	Litter d	Bulk	3.499	208.645	7.29779	-32.7473	48.6449	6.666
2004	elevated	C	Mycena	pura	Saprotrophic	Litter d	Bulk	3.499	90.5409	7.67064	-33.639	48.099	6.271
2004	elevated	C	Mycena	pura	Saprotrophic	Litter d	Bulk	3.504	33.7163	6.14109	-31.0455	48.9389	7.969
2004	elevated	C	Mycena	pura	Saprotrophic	Litter d	Bulk	3.497	85.79	6.66945	-32.7426	48.7444	7.309
2004	elevated	C	Mycena	pura	Saprotrophic	Litter d	Bulk	3.502	79.3182	6.75098	-32.352	51.28	7.596
2004	elevated	C	Mycena	pura	Saprotrophic	Litter d	Bulk	3.502	127.313	7.24723	-34.161	46.5051	6.417
2004	elevated	C	Mycena	pura	Saprotrophic	Litter d	Bulk	3.505	143.218	7.98506	-33.9464	49.3998	6.187
2004	elevated	C	Mycena	pura	Saprotrophic	Litter d	Bulk	3.504	44.1382	7.09065	-36.7529	48.3472	6.818
2004	elevated	C	Mycena	pura	Saprotrophic	Litter d	Bulk	3.499	142.888	6.2602	-37.3843	47.6175	7.606
2004	elevated	C	Mycena	pura	Saprotrophic	Litter d	Bulk	3.505	130.239	7.13449	-34.6103	47.0984	6.602
2004	elevated	C	Mycena	sp.	Saprotrophic	Litter d	Bulk	3.5	117.402	7.42602	-31.2664	46.2545	6.229
2004	ambient	C	Pluteus	cervinus	Saprotrophic	Wood d	Bulk	3.499	83.5685	6.63997	-24.4842	40.8087	6.146
2004	ambient	C	Ramariopsis	kunzei	Saprotrophic	Litter d	Bulk	3.497	27.8494	4.39505	-23.7132	47.2411	10.749
2004	ambient	C	Ramariopsis	kunzei	Saprotrophic	Litter d	Bulk	3.502	17.2495	5.54365	-26.3774	46.2851	8.349
2004	elevated	C	Ramariopsis	kunzei	Saprotrophic	Litter d	Bulk	3.495	124.88	6.78939	-34.2674	45.4438	6.693
2004	elevated	C	Rhodocollybia	distorta	Saprotrophic	Litter d	Bulk	3.496	81.1645	4.69934	-31.4635	45.0468	9.586
2004	ambient	C	Rhodocollybia	lantanoides	Saprotrophic	Litter d	Bulk	3.496	170.548	8.10386	-24.2285	40.1902	4.959
2004	elevated	C	Rhodocollybia	lantinoides	Saprotrophic	Litter d	Bulk	3.497	58.5769	4.21344	-39.7522	43.8283	10.402
2004	ambient	C	Rhodocollybia	maculata	Saprotrophic	Litter d	Bulk	3.501	21.718	5.58375	-24.5513	47.5753	8.52
2004	ambient	C	Rhodocollybia	maculata	Saprotrophic	Litter d	Bulk	3.502	30.0086	4.75665	-23.6002	38.5817	8.111
2010	ambient	C	Amanita	citrina	ectomycorrhizal	Hydrophilic	Bulk		27.2833	3.15829	-27.3604	44.0195	14.4425
2010	elevated	C	Amanita	citrina	ectomycorrhizal	Hydrophilic	Bulk		30.045	3.03675	-34.014	44.1309	14.9587
2010	elevated	F	Amanita	citrina	ectomycorrhizal	Hydrophilic	Bulk		13.1427	3.61148	-34.1304	42.2776	12.1491
2010	elevated	C	Hygrophorus	hypothejus	ectomycorrhizal	Hydrophilic	Bulk		17.9321	2.76004	-29.0822	39.7997	15.1403
2010	ambient	C	Laccaria	laccata	ectomycorrhizal	Hydrophilic	Bulk		18.5608	2.05397	-27.3323	39.3787	22.9826
2010	ambient	C	Laccaria	laccata	ectomycorrhizal	Hydrophilic	Bulk		36.2288	2.30098	-28.5805	40.9204	22.7314
2010	elevated	C	Lactarius	helvus	ectomycorrhizal	Hydrophilic	Bulk		16.1585	3.09037	-31.2236	43.772	14.1794
2010	ambient	C	Lactarius	oculatus	ectomycorrhizal	Hydrophilic	Bulk		27.5863	3.57816	-27.8715	40.9044	11.8744
2010	elevated	C	Lactarius	oculatus	ectomycorrhizal	Hydrophilic	Bulk		16.1064	3.02643	-33.6205	40.7212	14.1208
2010	elevated	C	Lactarius	oculatus	ectomycorrhizal	Hydrophilic	Bulk		13.0509	3.88578	-29.2919	42.6416	10.9974
2010	elevated	F	Lactarius	oculatus	ectomycorrhizal	Hydrophilic	Bulk		16.9544	3.58553	-41.3365	42.0277	12.0868
2010	elevated	C	Russula		ectomycorrhizal	Hydrophilic	Bulk		13.1755	2.51361	-36.7288	42.7786	17.6173
2010	elevated	C	Russula		ectomycorrhizal	Hydrophilic	Bulk		16.4531	2.83822	-37.7202	43.4151	16.1995
2010	ambient	F	Cortinarius		ectomycorrhizal	Hydrophobic	Bulk		20.8789	3.15949	-28.0257	42.3596	13.6603
2010	elevated	C	Cortinarius	mucosus	ectomycorrhizal	Hydrophobic	Bulk		37.4814	3.19098	-37.7224	40.7022	12.994
2010	ambient	C	Trichloma	flavovirens	ectomycorrhizal	Hydrophobic	Bulk		28.3762	1.90019	-28.0119	38.8079	22.0357
2010	elevated	C	Trichloma	flavovirens	ectomycorrhizal	Hydrophobic	Bulk		19.0834	1.94055	-32.2442	42.2237	22.2172
2010	elevated	C	Trichloma	flavovirens	ectomycorrhizal	Hydrophobic	Bulk		16.5908	3.19368	-35.5764	43.203	18.4454
2010	elevated	C	Trichloma	myomyces	ectomycorrhizal	Hydrophobic	Bulk		21.5372	3.56993	-30.6701	41.1657	11.9307
2010	elevated	C	Tricholoma	sejunctum	ectomycorrhizal	Hydrophobic	Bulk		28.8027	2.98799	-32.8529	41.917	14.7598
2010	ambient	F	Rhodocollybia	butyracea	Saprotrophic	Litter d	Bulk		13.4794	6.26888	-24.6862	43.0386	6.9666
2010	elevated	F	Rhodocollybia	butyracea	Saprotrophic	Litter d	Bulk		11.9803	5.86852	-35.0168	42.8268	7.32201
2010	elevated	F	Rhodocollybia	butyracea	Saprotrophic	Litter d	Bulk		8.16571	5.53206	-34.0312	43.1753	7.89738
2010	elevated	F	Rhodocollybia	butyracea	Saprotrophic	Litter d	Bulk		16.3683	5.15097	-35.2362	42.1737	8.36567
2010	elevated	F	Rhodocollybia	butyracea	Saprotrophic	Litter d	Bulk		14.9134	3.95363	-37.5229	44.2735	11.7874
2012	ambient	C	Amanita	citrina	ectomycorrhizal	Hydrophilic	Bulk	2.014	13.6878	4.88875	-26.6514	48.0296	9.8245
2012	ambient	C	Amanita	citrina	ectomycorrhizal	Hydrophilic	Bulk	2.04	16.6243	4.89512	-27.1678	47.5384	9.71138
2012	elevated	C	Amanita	citrina	ectomycorrhizal	Hydrophilic	Bulk	2.13	18.146	6.26497	-27.1991	56.0699	8.94974
2012	elevated	C	Amanita	citrina	ectomycorrhizal	Hydrophilic	Bulk	2.043	20.3768	4.36385	-25.8291	50.4182	11.5536
2012	elevated	F	Amanita	citrina	ectomycorrhizal	Hydrophilic	Bulk	2.05	8.84833	6.6457	-25.9203	45.1966	6.80088
2012	elevated	F	Amanita	citrina	ectomycorrhizal	Hydrophilic	Bulk	1.907	13.8176	6.41578	-27.164	44.284	6.90236
2012	elevated	F	Amanita		ectomycorrhizal	Hydrophilic	Bulk	1.892	12.1294	5.70611	-25.9371	38.2886	6.71011
2012	elevated	C	Chroogomphus	rutilans	ectomycorrhizal	Hydrophilic	Bulk	2.143	19.6973	3.96593	-26.3484	54.6333	13.7756
2012	elevated	C	Laccaria		ectomycorrhizal	Hydrophilic	Bulk	4.58	16.0934	5.43997	-27.3797	45.1283	8.29569
2012	elevated	C	Laccaria		ectomycorrhizal	Hydrophilic	Bulk	1.926	11.2295	4.90805	-27.2254	43.4707	8.85702
2012	ambient	C	Lactarius	rufulus	ectomycorrhizal	Hydrophilic	Bulk	1.888	23.532	4.64734	-27.6297	53.4177	11.4942
2012	elevated	C	Lactarius	scrobiculatus	ectomycorrhizal	Hydrophilic	Bulk	4.592	31.2346	3.86416	-27.9477	46.2111	11.9589
2012	ambient	C	Lactarius		ectomycorrhizal	Hydrophilic	Bulk	1.821	24.214	4.35394	-26.9808	46.5788	10.6981
2012	ambient	F	Lactarius		ectomycorrhizal	Hydrophilic	Bulk	2.179	16.0123	4.69718	-26.584	42.1768	8.97917
2012	ambient	C	Russula	emetica	ectomycorrhizal	Hydrophilic	Bulk	2.015	11.7287	3.56491	-26.9164	42.532	11.9307
2012	ambient	F	Russula	emetica	ectomycorrhizal	Hydrophilic	Bulk	2.137	15.2389	3.3395	-26.9886	40.1514	12.0232
2012	elevated	C	Russula	emetica	ectomycorrhizal	Hydrophilic	Bulk	2.155	12.017	3.49877	-27.9238	52.1691	14.9107
2012	elevated	C	Russula	emetica	ectomycorrhizal	Hydrophilic	Bulk	1.986	12.6298	2.69458	-27.6912	34.9869	12.9842
2012	elevated	C	Russula	emetica	ectomycorrhizal	Hydrophilic	Bulk	4.638	10.7738	3.0382	-26.8435	43.7283	14.3928
2012	elevated	C	Russula	emetica	ectomycorrhizal	Hydrophilic	Bulk	1.811	16.0388	4.73297	-27.5938	54.6863	11.5543
2012	elevated	C	Russula	emetica	ectomycorrhizal	Hydrophilic	Bulk	2.143	18.0999	4.40203	-26.2213	50.8023	11.5407
2012	elevated	C	Russula	emetica	ectomycorrhizal	Hydrophilic	Bulk	2.19	18.4824	4.10474	-27.356	52.8873	12.8844
2012	elevated	C	Russula	emetica	ectomycorrhizal	Hydrophilic	Bulk	1.821	24.7927	2.75524	-27.4798	44.7539	16.2432
2012	elevated	C	Russula	emetica	ectomycorrhizal	Hydrophilic	Bulk	1.818	12.8581	3.74701	-27.5991	43.5213	11.615
2012	elevated	C	Russula	emetica	ectomycorrhizal	Hydrophilic	Bulk	1.929	21.3883	3.88612	-27.7942	44.307	11.4014
2012	ambient	C	Amanita	citrina	ectomycorrhizal	Hydrophobic	Bulk	2.016	16.1651	5.33786	-26.4735	49.3388	9.24319
2012	elevated	C	Amanita	citrina	ectomycorrhizal	Hydrophobic	Bulk	2.141	16.9234	4.77606	-27.194	54.4155	11.3934
2012	ambient	C	Cortinarius	violaceus	ectomycorrhizal	Hydrophobic	Bulk	1.95	26.5866	6.06067	-25.4864	49.3028	8.13487
2012	ambient	C	Cortinarius	violaceus	ectomycorrhizal	Hydrophobic	Bulk	4.47	29.5772	3.30549	-27.2507	44.2867	13.3979
2012	ambient	C	Cortinarius	violaceus	ectomycorrhizal	Hydrophobic	Bulk	1.943	34.3314	4.35819	-26.5	42.4183	9.73301
2012	elevated	F	Cortinarius	violaceus	ectomycorrhizal	Hydrophobic	Bulk	1.96	32.8552	4.38039	-26.5845	41.8962	9.56448
2012	ambient	C	Hydnellum		ectomycorrhizal	Hydrophobic	Bulk	4.095	30.2071	4.19399	-26.6642	46.2292	11.0227
2012	elevated	C	Hydnellum		ectomycorrhizal	Hydrophobic	Bulk	1.93	29.0817	4.21363	-27.6379	54.9339	13.0372
2012	ambient	C	Inocybe		ectomycorrhizal	Hydrophobic	Bulk	1.997	30.6692	7.30848	-26.4222	51.1528	6.9991
2012	elevated	C	Suilus	hirtellus	ectomycorrhizal	Hydrophobic	Bulk	2.073	26.7715	4.22761	-26.3392	52.459	12.4086
2012	ambient	F	Tylopilus		ectomycorrhizal	Hydrophobic	Bulk	4.135	16.225	6.0061	-26.6117	45.6213	7.59583
2012	elevated	F	Agaricus		Saprotrophic	Litter d	Bulk	2.046	12.0463	8.53442	-30.4944	39.4907	4.62722
2012	elevated	C	Clitocybe		Saprotrophic	Litter d	Bulk	4.304	22.0322	5.7965	-28.3889	46.5038	8.02273
2012	elevated	C	Clitocybe		Saprotrophic	Litter d	Bulk	2.179	24.4816	2.5812	-27.425	42.6521	16.5242
2012	elevated	F	Clitocybe		Saprotrophic	Litter d	Bulk	2.075	15.099	6.25622	-34.2808	40.5112	6.47535
2012	elevated	F	Clitocybe		Saprotrophic	Litter d	Bulk	2.021	28.2232	4.73431	-30.1191	43.7256	9.23589
2012	elevated	F	Clitocybe		Saprotrophic	Litter d	Bulk	2.105	15.2375	7.4718	-34.0055	43.0877	5.76671
2012	ambient	C	Gymnopilus	sapineus	Saprotrophic	Wood d	Bulk	4.391	4.11603	2.49236	-25.1852	46.0608	18.4808
2012	ambient	F	Gymnopilus	sapineus	Saprotrophic	Wood d	Bulk	2.171	4.33738	4.42484	-25.3192	48.3029	10.9163
2012	ambient	F	Gymnopilus	sapineus	Saprotrophic	Wood d	Bulk	2.005	6.60207	3.67736	-24.618	47.1647	12.8257
2012	elevated	C	Gymnopilus	sapineus	Saprotrophic	Wood d	Bulk	1.903	7.63683	2.98401	-37.9054	54.2324	18.1743
2012	elevated	C	Gymnopilus	sapineus	Saprotrophic	Wood d	Bulk	2.027	6.84769	3.71268	-37.0003	55.2709	14.8871
2012	elevated	C	Gymnopilus	sapineus	Saprotrophic	Wood d	Bulk	1.892	4.97302	3.70908	-27.3627	43.9993	11.8626
2012	elevated	C	Gymnopilus	sapineus	Saprotrophic	Wood d	Bulk	2.087	4.8281	4.16288	-24.7356	46.1697	11.0908
2012	elevated	C	Gymnopilus	sapineus	Saprotrophic	Wood d	Bulk	2.154	8.99199	3.34457	-35.7962	46.4039	13.8744
2012	elevated	C	Gymnopilus	sapineus	Saprotrophic	Wood d	Bulk	2.075	13.7828	0.621638	-41.6118	48.8581	78.5956
2012	elevated	F	Gymnopilus	sapineus	Saprotrophic	Wood d	Bulk	1.907	3.49076	2.84041	-37.6531	45.4466	16
2012	elevated	F	Gymnopilus	sapineus	Saprotrophic	Wood d	Bulk	1.892	4.78454	3.62859	-37.3723	44.6182	12.2963
2012	elevated	F	Gymnopilus	sapineus	Saprotrophic	Wood d	Bulk	1.829	4.254	2.93599	-31.481	44.4224	15.1303
2012	elevated	F	Gymnopilus	sapineus	Saprotrophic	Wood d	Bulk	2.179	2.64811	3.06604	-35.0855	46.2939	15.0989
2012	elevated	F	Gymnopilus	sapineus	Saprotrophic	Wood d	Bulk	1.877	6.10006	3.24919	-32.2509	45.1696	13.9018
2012	elevated	F	Gymnopilus	sapineus	Saprotrophic	Wood d	Bulk	1.955	6.39341	3.71501	-36.5357	44.2077	11.8998
2012	elevated	C	gymnopus	iocephalus	Saprotrophic	Wood d	Bulk	2.166	17.3237	6.32939	-34.5761	50.1	7.91545
2012	elevated	C	Gymnopus	sapineus	Saprotrophic	Wood d	Bulk	4.346	7.29735	4.22949	-33.8395	45.3827	10.7301
2012	ambient	C	Gymnopus		Saprotrophic	Wood d	Bulk	1.914	10.0423	6.47183	-24.3066	54.7203	8.45515
2012	ambient	F	Gymnopus		Saprotrophic	Wood d	Bulk	2.166	13.6804	8.61301	-25.357	46.9681	5.45316
2012	ambient	F	Gymnopus		Saprotrophic	Wood d	Bulk	1.881	18.2303	8.42639	-24.2363	45.4514	5.39394
2012	ambient	F	Gymnopus		Saprotrophic	Wood d	Bulk	1.999	16.8252	10.0638	-24.2041	42.9958	4.27231
2012	ambient	C	Hygrocybe		Saprotrophic	Litter d	Bulk	1.93	31.7605	5.97076	-31.1844	54.6598	9.15458
2012	ambient	F	Hypholoma	capnoides	Saprotrophic	Wood d	Bulk	2.133	7.65899	3.40643	-33.3668	45.6371	13.3974
2012	ambient	C	Hypholoma		Saprotrophic	Wood d	Bulk	1.946	5.00663	2.28814	-25.7077	45.6281	19.9411
2012	ambient	C	Hypholoma		Saprotrophic	Wood d	Bulk	1.947	3.54021	3.50379	-26.6579	54.2756	15.4906
2012	elevated	C	Mycena	epipterygia	Saprotrophic	Litter d	Bulk	1.912	13.1595	5.2709	-35.4781	52.1016	9.88477
2012	ambient	C	Mycena		Saprotrophic	Litter d	Bulk	1.865	13.1795	7.52194	-24.3762	44.2121	5.87776
2012	ambient	C	Mycena		Saprotrophic	Litter d	Bulk	1.983	17.8605	6.16287	-24.6454	45.2662	7.345
2012	ambient	C	Mycena		Saprotrophic	Litter d	Bulk	2.022	53.1184	7.22966	-23.2308	46.6847	6.45738
2012	ambient	F	Mycena		Saprotrophic	Litter d	Bulk	1.853	19.2692	5.66295	-25.4468	40.9171	7.22541
2012	elevated	F	Mycena		Saprotrophic	Litter d	Bulk	2.074	10.2594	7.20004	-30.8554	44.5276	6.18435
2012	ambient	F	Pluteus		Saprotrophic	Wood d	Bulk	2.17	6.72576	5.86256	-24.2149	41.8682	7.14162
2012	elevated	F	Pluteus		Saprotrophic	Wood d	Bulk	1.971	48.248	5.84972	-31.0232	41.5866	7.10916
2012	elevated	C	Ramariopsis		Saprotrophic	Litter d	Bulk	2.13	5.86878	3.3162	-33.6362	51.5281	15.5383
2012	elevated	F	Ramariopsis		Saprotrophic	Litter d	Bulk	2.108	0.904996	4.41279	-22.4853	43.5099	9.85995
2012	ambient	C	Rhodocollybia	butyraceae	Saprotrophic	Litter d	Bulk	2.196	15.405	5.63279	-24.9759	42.1487	7.48274
2012	ambient	C	Rhodocollybia	butyraceae	Saprotrophic	Litter d	Bulk	2.16	17.6983	6.18125	-24.5239	54.0777	8.74865
2012	ambient	F	Rhodocollybia	butyraceae	Saprotrophic	Litter d	Bulk	1.884	20.4873	7.91512	-24.0089	41.4035	5.23094
2012	ambient	F	Rhodocollybia	butyraceae	Saprotrophic	Litter d	Bulk	1.993	18.1184	6.39101	-24.562	45.5478	7.12687
2012	ambient	F	Rhodocollybia	butyraceae	Saprotrophic	Litter d	Bulk	1.855	16.5908	6.37995	-25.2063	42.9817	6.737
2012	elevated	C	Rhodocollybia	butyraceae	Saprotrophic	Litter d	Bulk	1.963	9.80609	6.7613	-33.709	52.9411	7.83002
2012	elevated	C	Rhodocollybia	maculata	Saprotrophic	Litter d	Bulk	1.858	26.7864	6.01641	-30.8328	55.2174	9.1778
2012	ambient	C	Rhodocollybia		Saprotrophic	Litter d	Bulk	4.422	12.7418	7.60249	-24.8246	47.0734	6.19184

## Sheet: Protein Material
Year	CO2	Fertilization	Genus	Species	Association	Fungal Type	extraction	Amount	15N	N%	13C	C%	C/N
2012	ambient	C	Amanita	citrina?	ectomycorrhizal	Hydrophilic	AAF	3.479	16.4482	7.48762	-23.752	15.9089	2.1247
2012	ambient	C	Amanita	citrina?	ectomycorrhizal	Hydrophilic	AAF	2.471	15.8223	8.10635	-24.2095	17.8874	2.20659
2012	ambient	C	Lactarius	rufulus?	ectomycorrhizal	Hydrophilic	AAF	2.887	22.5111	6.6613	-25.0433	18.0453	2.70897
2012	ambient	C	Lactarius		ectomycorrhizal	Hydrophilic	AAF	2.611	23.4195	6.26802	-23.7825	14.6584	2.33861
2012	ambient	F	Lactarius		ectomycorrhizal	Hydrophilic	AAF	3.554	15.1146	8.49892	-24.3519	19.5859	2.30451
2012	ambient	C	Russula	emetica	ectomycorrhizal	Hydrophilic	AAF	3.008	10.9199	7.40666	-24.4412	17.4573	2.35697
2012	ambient	C	Cortinarius	violaceus	ectomycorrhizal	Hydrophobic	AAF	2.15	26.7472	1.83128	-21.3166	1.29558	0.707472
2012	ambient	C	Suillus	hirtellus	ectomycorrhizal	Hydrophobic	AAF	2.307	22.8864	6.56985	-22.5579	14.658	2.2311
2012	ambient	F	Gymnopus		Saprotrophic	Wood d	AAF	2.714	17.0732	8.41381	-22.1696	20.5091	2.43755
2012	ambient	C	Ramariopsis	kunzei	Saprotrophic	Litter d	AAF	2.777	9.02607	8.15108	-20.9736	18.576	2.27897
2012	ambient	C	Rhodocollybia	butyraceae	Saprotrophic	Litter d	AAF	3.762	15.7928	8.78171	-21.8419	19.8465	2.25998
2012	ambient	C	Rhodocollybia	butyraceae	Saprotrophic	Litter d	AAF	2.553	9.24036	4.91249	-24.2992	11.2168	2.28332
2012	ambient	C	Rhodocollybia	butyraceae	Saprotrophic	Litter d	AAF	3.681	10.7754	6.71042	-23.2044	20.2725	3.02105
2012	elevated	C	Amanita	citrina?	ectomycorrhizal	Hydrophilic	AAF	3.298	18.0961	9.36132	-23.8128	22.0332	2.35365
2012	elevated	F	Amanita	citrina?	ectomycorrhizal	Hydrophilic	AAF	2.788	6.54156	10.5447	-23.0991	14.8275	1.40616
2012	elevated	F	Amanita	citrina?	ectomycorrhizal	Hydrophilic	AAF	3.117	13.1219	7.18911	-24.0188	17.9033	2.49034
2012	elevated	C	Amanita	virosa	ectomycorrhizal	Hydrophilic	AAF	3.634	14.5404	5.45557	-26.6397	16.4578	3.0167
2012	elevated	F	Amanita		ectomycorrhizal	Hydrophilic	AAF	2.977	11.034	7.99424	-22.9518	16.4349	2.05584
2012	elevated	C	Chroogomphus	rutilans	ectomycorrhizal	Hydrophilic	AAF	2.451	19.0707	8.21494	-26.5166	20.7909	2.53087
2012	elevated	C	Lactarius	scorbiculatus ?	ectomycorrhizal	Hydrophilic	AAF	2.967	22.6738	4.70112	-24.4281	11.4202	2.42924
2012	elevated	C	Russula	emetica	ectomycorrhizal	Hydrophilic	AAF	2.788	11.3765	5.30995	-25.1238	10.5462	1.98612
2012	elevated	C	Russula	emetica	ectomycorrhizal	Hydrophilic	AAF	2.653	13.2894	1.59982	-23.9366	1.74805	1.09266
2012	elevated	C	Russula	emetica	ectomycorrhizal	Hydrophilic	AAF	3.305	15.5084	1.49276	-24.0403	1.98132	1.32729
2012	elevated	C	Russula	emetica	ectomycorrhizal	Hydrophilic	AAF	3.212	17.8503	3.41555	-24.8966	7.84028	2.29547
2012	elevated	C	Russula	emetica	ectomycorrhizal	Hydrophilic	AAF	2.281	20.369	5.651	-24.7244	12.6115	2.23173
2012	elevated	C	Russula	emetica	ectomycorrhizal	Hydrophilic	AAF	2.545	12.4475	7.00714	-25.065	16.1407	2.30347
2012	elevated	C	Russula	emetica	ectomycorrhizal	Hydrophilic	AAF	2.907	19.4521	4.709	-25.5304	9.24789	1.96388
2012	elevated	C	Hydnellum		ectomycorrhizal	Hydrophobic	AAF	2.471	27.425	1.97194	-23.3581	2.9838	1.51313
2012	elevated	C	Suillus	hirtellus	ectomycorrhizal	Hydrophobic	AAF	3.335	21.8684	7.99564	-23.5061	20.6144	2.57821
2012	elevated	C	Suillus	hirtellus	ectomycorrhizal	Hydrophobic	AAF	3.901	31.4934	6.19374	-24.6607	14.6507	2.36541
2012	elevated	F	Tylopilus	felleus	ectomycorrhizal	Hydrophobic	AAF	3.506	19.8714	9.34837	-23.9101	23.9474	2.56166
2012	elevated	F	Tylopilus	NA	ectomycorrhizal	Hydrophobic	AAF	2.897	17.1504	6.75253	-24.5909	17.4231	2.58023
2012	elevated	F	Gymnopus	sp. lyoplula ?	Saprotrophic	Wood d	AAF	2.95	5.58036	9.18401	-23.722	19.0392	2.07308
2012	elevated	C	Gymnopilus	sapineus	Saprotrophic	Wood d	AAF	3.986	5.06841	0.39665	-29.0415	-0.613285	-1.54616
2012	elevated	F	Ramariopsis	Species	Saprotrophic	Litter d	AAF	3.544	13.5205	7.53033	-27.6468	13.962	1.8541
2012	elevated	C	Rhodocollybia	butyraceae	Saprotrophic	Litter d	AAF	3.675	9.70617	7.0312	-30.9767	17.6407	2.50892
2012	elevated	F	Rhodocollybia	butyraceae	Saprotrophic	Litter d	AAF	2.557	8.57045	7.95318	-27.4685	13.8388	1.74004

## Sheet: Structural Material
Year	CO2	Fertilization	Genus	Species	Association	Fungal Type	extraction	Amount	15N	N%	13C	C%	C/N
2012	ambient	C	Amanita	citrina?	ectomycorrhizal	Hydrophilic	CSC	1.573	17.5411	2.03018	-28.0175	50.0502	24.6531
2012	ambient	C	Amanita	citrina?	ectomycorrhizal	Hydrophilic	CSC	0.963	16.4195	2.23335	-27.806	40.9646	18.3422
2012	ambient	C	Lactarius	rufulus?	ectomycorrhizal	Hydrophilic	CSC	2.753	23.3876	1.46839	-28.5887	45.5469	31.0184
2012	ambient	C	Lactarius		ectomycorrhizal	Hydrophilic	CSC	2.865	24.2512	1.48473	-27.0118	42.4935	28.6204
2012	ambient	F	Lactarius		ectomycorrhizal	Hydrophilic	CSC	3.541	15.6887	1.95572	-27.6179	53.6849	27.4502
2012	ambient	C	Russula	emetica	ectomycorrhizal	Hydrophilic	CSC	3.566	12.0002	1.46735	-28.1497	46.7938	31.8901
2012	ambient	C	Cortinarius	violaceus	ectomycorrhizal	Hydrophobic	CSC	2.283	35.2497	2.16244	-28.1465	55.5196	25.6746
2012	ambient	C	Suillus	hirtellus	ectomycorrhizal	Hydrophobic	CSC	3.075	19.8772	0.875339	-27.5262	58.9474	67.3423
2012	ambient	F	Gymnopus		Saprotrophic	Wood d	CSC	2.443	17.4541	2.4645	-26.144	47.726	19.3654
2012	ambient	C	Ramariopsis	kunzei	Saprotrophic	Litter d	CSC	2.811	9.69412	0.936271	-27.9053	41.7392	44.5802
2012	ambient	C	Rhodocollybia	butyraceae	Saprotrophic	Litter d	CSC	2.794	15.7355	2.30474	-25.883	49.8842	21.6442
2012	ambient	C	Rhodocollybia	butyraceae	Saprotrophic	Litter d	CSC	2.66	10.3632	1.07666	-30.07	53.0077	49.2334
2012	ambient	C	Rhodocollybia	butyraceae	Saprotrophic	Litter d	CSC	2.636	9.10417	1.37151	-28.6126	53.1769	38.7724
2012	elevated	C	Amanita	citrina?	ectomycorrhizal	Hydrophilic	CSC	2.822	18.9667	1.92677	-27.6166	60.8332	31.5726
2012	elevated	F	Amanita	citrina?	ectomycorrhizal	Hydrophilic	CSC	0.882	7.49977	2.96384	-26.5481	52.0174	17.5507
2012	elevated	F	Amanita	citrina?	ectomycorrhizal	Hydrophilic	CSC	3.06	8.7732	2.59286	-31.5093	52.2274	20.1428
2012	elevated	C	Amanita	virosa	ectomycorrhizal	Hydrophilic	CSC	2.032	18.6152	1.36719	-31.0844	31.0282	22.6948
2012	elevated	F	Amanita		ectomycorrhizal	Hydrophilic	CSC	3.254	12.711	2.30237	-26.9769	48.0697	20.8783
2012	elevated	C	Chroogomphus	rutilans	ectomycorrhizal	Hydrophilic	CSC	2.595	19.9351	1.35523	-27.0455	55.2808	40.7906
2012	elevated	C	Lactarius	scorbiculatus ?	ectomycorrhizal	Hydrophilic	CSC	3.019	23.0332	1.36937	-27.8627	49.484	36.1363
2012	elevated	C	Russula	emetica	ectomycorrhizal	Hydrophilic	CSC	2.877	11.3382	1.40991	-32.9299	50.9874	36.1634
2012	elevated	C	Russula	emetica	ectomycorrhizal	Hydrophilic	CSC	2.334	12.7666	1.34875	-28.4668	63.3999	47.0063
2012	elevated	C	Russula	emetica	ectomycorrhizal	Hydrophilic	CSC	1.166	17.4713	1.21586	-29.2013	35.174	28.9293
2012	elevated	C	Russula	emetica	ectomycorrhizal	Hydrophilic	CSC	3.613	18.997	1.8012	-28.29	55.4811	30.8023
2012	elevated	C	Russula	emetica	ectomycorrhizal	Hydrophilic	CSC	3.186	21.6317	1.40343	-28.3209	51.4471	36.658
2012	elevated	C	Russula	emetica	ectomycorrhizal	Hydrophilic	CSC	2.766	13.3482	1.54305	-28.5809	53.6076	34.7413
2012	elevated	C	Russula	emetica	ectomycorrhizal	Hydrophilic	CSC	2.525	21.0786	1.48226	-28.8917	56.2123	37.9235
2012	elevated	C	Hydnellum		ectomycorrhizal	Hydrophobic	CSC	2.426	27.697	2.25245	-28.5987	53.3841	23.7004
2012	elevated	C	Suillus	hirtellus	ectomycorrhizal	Hydrophobic	CSC	2.696	20.6152	1.54293	-27.4848	59.6314	38.648
2012	elevated	C	Suillus	hirtellus	ectomycorrhizal	Hydrophobic	CSC	3.715	28.6152	1.31938	-28.5705	56.6309	42.9224
2012	elevated	F	Tylopilus	felleus	ectomycorrhizal	Hydrophobic	CSC	2.521	19.6372	3.6303	-27.0446	58.1998	16.0317
2012	elevated	F	Tylopilus	NA	ectomycorrhizal	Hydrophobic	CSC	3.959	16.5092	3.89278	-27.3705	54.868	14.0948
2012	elevated	F	Gymnopus	sp. lyoplula ?	Saprotrophic	Wood d	CSC	2.72	3.63717	2.33024	-26.8788	59.3656	25.4762
2012	elevated	C	Gymnopilus	sapineus	Saprotrophic	Wood d	CSC	3.164	9.36696	0.219918	-42.1117	59.514	270.619
2012	elevated	F	Ramariopsis	Species	Saprotrophic	Litter d	CSC	3.674	14.785	2.54024	-33.6957	48.4363	19.0676
2012	elevated	C	Rhodocollybia	butyraceae	Saprotrophic	Litter d	CSC	2.612	9.23844	2.5814	-34.6009	54.3042	21.0367
2012	elevated	F	Rhodocollybia	butyraceae	Saprotrophic	Litter d	CSC	1.533	9.07699	2.29202	-33.4282	49.2113	21.4707
